# Supplementary material for: Mycobacterium tuberculosis response to cholesterol is integrated with environmental pH and potassium levels via a lipid metabolism regulator
Source: PLoS Genet. 2024 Jan 24;20(1):e1011143. doi: 10.1371/journal.pgen.1011143 (PMC10843139; doi:10.1371/journal.pgen.1011143)
Supplement: S1 Data — Excel file with numerical data underlying graphed data presented in all figure files. (XLSX) [file pgen.1011143.s011.xlsx]

## Sheet: Fig 1
Fig 1. Environmental K+ levels modulate Mtb transcriptional response to acidic pH.
Fig 1A	Mean GFP fluorescence
	pH 7.0						pH 5.85						0.1 mM K+, pH 5.85
Time (days)	Rep 1	Rep 2	Rep 3	Mean	SEM		Rep 1	Rep 2	Rep 3	Mean	SEM		Rep 1	Rep 2	Rep 3	Mean	SEM
0	74.5	78.6	78.6	77.2333	1.36667		74.5	78.6	78.6	77.2333	1.36667		74.5	78.6	78.6	77.2333	1.36667
3	68.3	76.5	76.1	73.6333	2.66917		127	139	137	134.333	3.71184		87.9	102	102	97.3	4.7
6	63.2	66.4	65.6	65.0667	0.96148		184	162	159	168.333	7.88106		90.1	81.1	99.8	90.3333	5.39949
9	78.9	75.1	77.2	77.0667	1.09899		359	253	262	291.333	33.9329		121	126	124	123.667	1.45297
12	89.5	93.2	96.8	93.1667	2.10739		537	375	390	434	51.6817		159	162	180	167	6.55744
Fig 1B	OD600
	pH 7						pH 5.85						0.1 mM K+, pH 5.85
Time (days)	Rep 1	Rep 2	Rep 3	Mean	SEM		Rep 1	Rep 2	Rep 3	Mean	SEM		Rep 1	Rep 2	Rep 3	Mean	SEM
0	0.05	0.05	0.05	0.05	4.90654e-18		0.05	0.05	0.05	0.05	4.90654e-18		0.05	0.05	0.05	0.05	4.90654e-18
3	0.28	0.22	0.2	0.233333	0.024037		0.32	0.3	0.24	0.286667	0.024037		0.08	0.1	0.12	0.1	0.011547
6	0.56	0.5	0.52	0.526667	0.0176383		0.46	0.4	0.42	0.426667	0.0176383		0.28	0.3	0.24	0.273333	0.0176383
9	0.74	0.78	0.7	0.74	0.023094		0.48	0.52	0.58	0.526667	0.0290593		0.5	0.4	0.44	0.446667	0.0290593
12	0.6	0.9	1	0.833333	0.120185		0.66	0.7	0.6	0.653333	0.0290593		0.58	0.54	0.5	0.54	0.023094
Fig 1C	Mean GFP fluorescence
Medium [K+]/mM	Rep 1	Rep 2	Rep 3	Mean	SEM
0.05	73.4	76.2	82.9	77.5	2.81839
0.1	88.3	82.3	100	90.2	5.19711
0.2	103	101	116.3	106.767	4.8015
0.4	103	115	135.6	117.867	9.51934
0.8	193	132	168.7	164.567	17.73
1.6	239	200	250	229.667	15.1694
Control	222	225	234.9	227.3	3.89744
Fig 1D	Mean GFP fluorescence
	pH 7.0							pH 5.7							0 mM K+, pH 7.0							0 mM K+, pH 5.7
Time (days)	Rep 1	Rep 2	Rep 3	Rep 4	Mean	SEM		Rep 1	Rep 2	Rep 3	Rep 4	Mean	SEM		Rep 1	Rep 2	Rep 3	Rep 4	Mean	SEM		Rep 1	Rep 2	Rep 3	Mean	SEM
0	118	123	109	100	112.5	5.07445		118	123	109	100	112.5	5.07445		118	123	109	100	112.5	5.07445		109	109	100	106	3
3	150	144	151	130	143.75	4.83692		124	113	119	106	115.5	3.88373		359	258	354	593	391	71.2308		270	266	427	321	53.0126
6	156	115	131	94.7	124.175	12.9498		148	107	108	85.4	112.1	13.0528		895	588	759	760	750.5	62.8815		536	522	617	558.333	29.6104
9	118	111	118	90	109.25	6.62539		118	124	101	90.5	108.375	7.69571		736	587	662	632	654.25	31.3059		539	599	525	554.333	22.6961
12	126	117	138	93.8	118.7	9.34826		109	119	130	97.2	113.8	7.00048		637	673	876	585	692.75	63.6977		809	815	553	725.667	86.3507

## Sheet: Fig 2
Fig 2. A rv2390c’::luciferase reporter transcription factor overexpression screen identifies lipid metabolism regulators as modulators of the interplay between environmental [K+] and Mtb pH response.
Fig 2A	Fold induction (vs. 0.05 mM K+, pH 7)
	All pH 5.85
Transcription factor overexpressed	1.6 mM K+	0.1 mM K+	0.05 mM K+
rv1219c	3.54496	1.92296	1.59614
mce3R	4.19536	2.46729	1.82796
mce1R	3.48376	0.758233	0.59835
mce2R	3.10459	0.471536	0.407537
rv1129c	3.80851	0.498587	0.472652
rv1816	5.28501	0.503101	0.466878
kstR	4.33174	0.535979	0.282916
Empty vector	4.20838	1.12588	0.742151
Fig 2B	Fold induction (vs. 0.05 mM K+, pH 7)
	All pH 5.85
	EtOH, 1.6 mM K+						ATC, 1.6 mM K+						EtOH, 0.1 mM K+						ATC, 0.1 mM K+						EtOH, 0.05 mM K+						ATC, 0.05 mM K+
Transcription factor overexpressed	Rep 1	Rep 2	Rep 3	Mean	SEM		Rep 1	Rep 2	Rep 3	Mean	SEM		Rep 1	Rep 2	Rep 3	Mean	SEM		Rep 1	Rep 2	Rep 3	Mean	SEM		Rep 1	Rep 2	Rep 3	Mean	SEM		Rep 1	Rep 2	Rep 3	Mean	SEM
rv1219c	4.42192	4.78768	4.63203	4.61388	0.105974		4.62996	4.46317	4.55378	4.54897	0.0482076		1.30739	1.27348	1.40735	1.32941	0.0401813		2.5415	2.26956	2.52127	2.44411	0.0874705		0.742084	0.727983	0.763563	0.744543	0.0103444		1.42791	1.53442	1.45164	1.47133	0.0322836
mce3R	4.65303	4.71176	4.60501	4.6566	0.0308656		4.79383	4.5819	4.8873	4.75434	0.0903452		1.50481	1.7329	1.77575	1.67115	0.0840864		2.61013	2.53275	2.50732	2.55007	0.0309158		0.739834	0.767965	0.753589	0.753796	0.00812138		1.4237	1.51965	1.45403	1.46579	0.0283163
mce1R	4.27965	4.45829	4.74885	4.4956	0.136727		4.68308	4.63332	4.80523	4.70721	0.0510717		1.40753	1.44792	1.38251	1.41265	0.0190551		0.585454	0.581206	0.592504	0.586388	0.00329472		0.793659	0.702318	0.848139	0.781372	0.0425408		0.378593	0.411763	0.386847	0.392401	0.00996991
mce2R	4.35682	4.59041	4.66898	4.53874	0.0937422		3.79811	3.85395	4.12266	3.9249	0.100182		1.55243	1.7916	1.74246	1.69549	0.0729256		0.481409	0.430675	0.528951	0.480345	0.0283748		0.821315	0.844792	0.866114	0.844074	0.0129373		0.356618	0.343517	0.367477	0.355871	0.00692674
rv1129c	4.69083	4.43795	4.88273	4.6705	0.128799		3.38712	3.24011	3.2857	3.30431	0.043444		1.84656	1.7362	1.74416	1.77564	0.0355335		0.775744	0.700887	0.793329	0.756653	0.0283415		0.896803	0.927558	0.921436	0.915266	0.00939898		0.507964	0.511033	0.553848	0.524282	0.0148097
rv1816	4.52455	4.6948	4.50879	4.57605	0.0595503		5.3183	5.67959	5.71472	5.57087	0.12669		1.7674	1.63419	1.93894	1.78017	0.0882045		0.69493	0.642573	0.659781	0.665761	0.0154071		0.876151	0.876604	0.874828	0.875861	0.000532797		0.446304	0.475501	0.58674	0.502848	0.0427842
kstR	4.78153	4.33862	4.44225	4.5208	0.133753		3.83802	3.81006	4.00268	3.88359	0.0600905		1.5296	1.42316	1.47269	1.47515	0.0307512		0.517119	0.549205	0.509705	0.525343	0.0121214		0.782314	0.7544	0.951825	0.829513	0.0616846		0.326476	0.283522	0.31937	0.309789	0.0132929
Fig 2C	Fold change (vs. 0.05 mM K+, pH 7)
	All pH 5.85
	WT, 1.6 mM K+						∆mce3R, 1.6 mM K+						mce3R*, 1.6 mM K+						WT, 0.05 mM K+						∆mce3R, 0.05 mM K+						mce3R*, 0.05 mM K+
Gene	Rep 1	Rep 2	Rep 3	Mean	SEM		Rep 1	Rep 2	Rep 3	Mean	SEM		Rep 1	Rep 2	Rep 3	Mean	SEM		Rep 1	Rep 2	Rep 3	Mean	SEM		Rep 1	Rep 2	Rep 3	Mean	SEM		Rep 1	Rep 2	Rep 3	Mean	SEM
rv1403c	5.06495	6.13412	6.28755	5.82887	0.38452		6.29906	5.96771	6.1145	6.12709	0.0958596		5.08144	6.12795	6.27253	5.82731	0.37526		2.23928	2.36191	2.38971	2.3303	0.0462134		1.13575	1.27418	1.27839	1.22944	0.046862		2.24297	2.4303	2.43047	2.36792	0.0624717
rv1405c	9.21289	7.92991	8.15612	8.43298	0.395387		10.6634	8.1045	7.96204	8.90997	0.87767		9.25378	8.40039	8.77413	8.80943	0.246983		7.32423	5.84704	6.21978	6.46368	0.443522		2.47543	2.43566	2.24629	2.3858	0.0706908		7.35343	5.35308	5.33795	6.01482	0.669318
rv2390c	4.66736	4.37843	4.4675	4.50443	0.0854272		4.32086	4.22477	4.30815	4.28459	0.0301372		4.68184	4.22128	4.32077	4.40796	0.139916		2.86996	2.09787	2.11919	2.36234	0.253885		1.36915	1.67243	1.68414	1.57524	0.103101		2.87605	2.30813	2.30817	2.49745	0.1893

## Sheet: Fig 3
Fig 3. Mtb transcriptional response to low [K+] and cholesterol are linked.
Fig 3A	Fold change (vs. 7H9, pH 7)
	Cholesterol						K+-free cholesterol
Gene	Rep 1	Rep 2	Rep 3	Mean	SEM		Rep 1	Rep 2	Rep 3	Mean	SEM
prpD	8.39894	8.39005	7.29295	8.02732	0.367191		1.7578	2.03241	2.21308	2.0011	0.132358
kstD	7.15863	6.34891	7.16358	6.89037	0.270736		1.62346	1.90245	1.97789	1.8346	0.107795
fadE28	4.06792	4.21446	4.06859	4.11699	0.048736		2.03691	2.74627	2.72805	2.50374	0.233475
cyp125	4.05607	4.2911	4.32504	4.22407	0.0845689		1.30416	1.27511	1.73458	1.43795	0.148551
hsaA	5.54358	6.83007	5.82613	6.06659	0.390354		1.87036	1.41325	1.87594	1.71985	0.153308
Fig 3B	Fold change (vs. 7H9, pH 7)
	K+-free 7H9						K+-free cholesterol
Gene	Rep 1	Rep 2	Rep 3	Mean	SEM		Rep 1	Rep 2	Rep 3	Mean	SEM
rv0264c	6.49749	5.76928	6.57369	6.28015	0.256384		11.0025	11.5465	12.1537	11.5676	0.33248
kdpF	7.24569	6.5023	5.23363	6.3272	0.587393		15.5121	15.8166	14.7201	15.3496	0.326793
kdpA	8.41281	5.02245	7.79985	7.07837	1.04308		10.8029	9.25173	13.1695	11.0747	1.13909
pe27	4.77886	4.42588	4.64422	4.61632	0.102849		6.33442	9.67371	9.91745	8.64186	1.15586
bfrB	7.5064	7.15699	7.31207	7.32515	0.101079		10.9486	11.3688	11.7951	11.3708	0.244374

## Sheet: Fig 4
Fig 4. Mtb transcriptional response to acidic pH and cholesterol are linked globally.
Fig 4A	Log2-fold change vs. 7H9, pH 7
Gene	Cholesterol, pH 7 - log2-fold change	Cholesterol, pH 5.7 - log2-fold change
MT0328.1	1.29948	4.22894
cadI	1.41867	3.50586
Rv0968	1.12937	2.6102
Rv0850	1.68396	3.00868
MT3561	1.11286	2.26273
Rv0851c	1.04719	2.11626
MT0868	1.20819	2.1385
rubA	-1.64303	-0.720304
MT3220.2	1.46408	2.32126
MT3222	1.42439	2.26525
Rv2963	1.06957	1.90339
lpqS	1.55948	2.38446
PE22	-2.55304	-1.73339
kstD	1.0051	1.81363
prpD	1.06117	1.85686
Rv3137	1.51522	2.29673
hsaA	1.03231	1.79289
atsA	-1.83562	-1.09677
MT2165.1	-2.44544	-1.73007
bglS	1.34568	2.05883
desA3	-2.35494	-1.66555
PPE51	1.46464	2.14842
ethA	-3.75189	-3.08536
alkB	-1.90019	-1.25158
MT0196	1.36354	1.97504
Rv0846c	1.09847	1.69703
PPE36	-2.1959	-1.61144
Rv3230c	-1.47789	-0.898711
Rv3249c	-1.00476	-0.527539
ethR	-2.58744	-2.12486
Rv3163c	1.20396	1.57202
Rv1847	1.07161	1.41239
fadE29	1.25518	1.58263
fadE28	1.10765	1.43024
PPE37	1.27208	1.59462
fadA5	1.13367	1.38571
Rv3160c	5.21893	5.46879
canA	-1.01404	-0.780985
Rv0146	-1.0116	-0.781273
Rv3162c	3.58607	3.81387
MT3000	1.12056	1.34143
Rv3538	1.28319	1.49793
fadE35	-1.07147	-0.871041
Rv0195	-2.11357	-1.93775
ppsD	1.0157	1.16753
MT2168	-1.53202	-1.393
Rv1219c	3.32102	3.43467
ppsC	1.01832	1.11609
Rv0692	1.08616	1.18136
Rv3906c	-1.06625	-0.991851
echA5	1.47841	1.54681
Rv0678	2.4987	2.56561
fadE30	1.67035	1.70834
Rv3559c	1.6642	1.68882
MT3248	3.5353	3.55
Rv3161c	5.0569	5.06938
lat	-1.9111	-1.90435
PPE53	2.19329	2.19898
vapC24	1.25736	1.26126
mmpS5	2.99263	2.98484
Rv0679c	2.34513	2.33643
fadD19	1.07673	1.06106
Rv0690c	1.37963	1.34979
hsaB	1.04497	1.01193
Rv0331	-1.24981	-1.28773
leuD	1.51071	1.47218
echA20	2.12198	2.08181
Rv1218c	4.13332	4.09208
Rv1216c	3.84133	3.78082
Rv0474	-1.69516	-1.77232
Rv2989	1.07271	0.987472
mmpL5	3.07537	2.9888
Rv1215c	1.03081	0.94418
fadE33	1.77072	1.64755
hsaD	1.03447	0.889643
Rv3552	1.82812	1.67309
leuC	1.71649	1.55752
Rv3551	2.21955	2.05076
fadE32	1.84218	1.66196
Rv1217c	4.38797	4.20034
fadA6	1.22412	1.03444
MT1418.1	-1.00192	-1.19615
lldD1	1.44649	1.24773
fadE5	-1.18483	-1.38703
hsaC	1.2707	1.05202
Rv2659c	-1.01295	-1.23269
Rv3553	1.78976	1.56986
Rv0196	-1.7202	-1.95146
Rv3549c	2.2627	2.0283
Rv0695	1.46613	1.22693
fadD3	1.69175	1.44729
Rv3094c	-2.16345	-2.42474
Rv0197	-1.94068	-2.22395
Rv3212	1.0572	0.769196
Rv0696	1.12384	0.787577
fadE23	2.02725	1.6826
fadE24	1.84084	1.44423
fadE31	2.09568	1.68127
celA1	-1.04063	-1.46387
MT1978	-1.14538	-1.57613
hbhA	-1.87256	-2.36956
MT0492	-1.80756	-2.31003
fabG4	1.31861	0.814168
adhB	-1.06614	-1.63468
rraA	-1.0916	-1.66844
fadA2	1.1709	0.583582
Rv2280	-1.04059	-1.76436
fadE12	-1.26968	-2.17049
Fig 4B	Fold change (vs. 7H9, pH 7)
	7H9, pH 6.2						7H9, pH 6.0						7H9, pH 5.7						Cholesterol, pH 7.0						Cholesterol, pH 6.2						Cholesterol, pH 6.0						Cholesterol, pH 5.7
Gene	Rep 1	Rep 2	Rep 3	Mean	SEM		Rep 1	Rep 2	Rep 3	Mean	SEM		Rep 1	Rep 2	Rep 3	Mean	SEM		Rep 1	Rep 2	Rep 3	Mean	SEM		Rep 1	Rep 2	Rep 3	Mean	SEM		Rep 1	Rep 2	Rep 3	Mean	SEM		Rep 1	Rep 2	Rep 3	Mean	SEM
prpD	1.59697	1.46124	1.60364	1.55395	0.0463951		1.6416	1.33793	1.60123	1.52692	0.0952119		2.09569	1.4357	-1.04745	0.827981	0.956873		9.83142	7.12996	6.84751	7.9363	0.951062		7.84367	9.73181	11.4883	9.68792	1.05234		8.13064	11.6051	13.0629	10.9329	1.46297		14.8625	15.298	16.5087	15.5564	0.492472
kstD	1.03453	-2.05535	1.02791	0.00236425	1.02886		1.00826	1.03158	1.06497	1.03493	0.016459		1.67045	-1.10047	1.96241	0.844132	0.975947		5.24576	7.14348	7.27652	6.55525	0.655872		10.7402	9.34545	11.8586	10.6481	0.72695		12.7135	11.7007	13.8552	12.7565	0.622321		16.5395	14.7195	16.7109	15.99	0.637148
fadE28	1.13254	-1.41727	1.66617	0.460477	0.95143		1.08596	1.79468	1.58835	1.48966	0.210458		1.56264	1.76419	-1.01042	0.772136	0.893175		4.54693	3.97676	4.52301	4.3489	0.186198		5.46785	5.12208	5.9767	5.52221	0.248199		5.45422	6.84831	6.7959	6.36614	0.456212		9.0427	8.18885	8.58854	8.60669	0.246654
cyp125	-1.02823	-1.49366	1.0659	-0.485328	0.787166		-1.0559	1.66717	-1.01631	-0.135015	0.901163		1.02708	1.55382	2.04706	1.54265	0.294498		3.49967	5.30862	5.53106	4.77979	0.643272		6.12297	6.59867	6.21775	6.31313	0.145368		6.30469	7.65235	7.2646	7.07388	0.400555		8.11921	9.94276	8.76191	8.94129	0.533999
hsaA	1.17763	1.67881	1.51806	1.45817	0.147747		-1.04065	1.04378	2.73932	0.914152	1.09311		1.0391	1.67555	2.14111	1.61859	0.319395		5.12093	6.30986	8.23673	6.55584	0.907826		6.16863	8.58008	8.73051	7.8264	0.830026		6.77269	9.36845	6.40199	7.51438	0.933192		9.8361	10.3572	12.7602	10.9845	0.900509
Fig 4C	Fold change (vs. 7H9, pH 7)
	0.05 mM cholesterol, pH 7.0						0.1 mM cholesterol, pH 7.0						0.2 mM cholesterol, pH 7.0						7H9, pH 5.7						0.05 mM cholesterol, pH 5.7						0.1 mM cholesterol, pH 5.7						0.2 mM cholesterol, pH 5.7
Gene	Rep 1	Rep 2	Rep 3	Mean	SEM		Rep 1	Rep 2	Rep 3	Mean	SEM		Rep 1	Rep 2	Rep 3	Mean	SEM		Rep 1	Rep 2	Rep 3	Mean	SEM		Rep 1	Rep 2	Rep 3	Mean	SEM		Rep 1	Rep 2	Rep 3	Mean	SEM		Rep 1	Rep 2	Rep 3	Mean	SEM
prpD	1.93277	1.9714	2.03971	1.9813	0.0312656		4.83243	2.76248	2.87354	3.48948	0.672239		7.55068	8.49783	4.67761	6.9087	1.14857		1.44521	1.01576	1.01626	1.15908	0.143066		4.00096	2.31086	2.28923	2.86701	0.567007		7.33027	6.9856	7.37587	7.23058	0.123195		15.9837	12.4575	11.45	13.2971	1.37444
kstD	2.29174	2.30485	2.33585	2.31081	0.0130781		3.99484	4.02495	4.11588	4.04522	0.0363837		6.79825	5.01409	5.07692	5.62975	0.58453		1.6957	1.54143	1.51696	1.5847	0.055949		5.17873	2.87019	2.72425	3.59106	0.794955		8.49177	5.76261	5.92707	6.72715	0.883585		17.4481	14.6728	15.5657	15.8955	0.817941
fadE28	1.87662	1.97211	1.90367	1.91746	0.0284159		2.92216	3.16458	3.22363	3.10346	0.092236		3.61259	3.79843	5.24102	4.21735	0.51464		2.29528	1.67336	1.57459	1.84774	0.225578		4.74789	2.42907	2.64107	3.27268	0.740142		5.65356	4.77396	4.56798	4.9985	0.332882		7.33111	8.85303	8.5562	8.24678	0.465786
cyp125	1.55683	2.19076	2.2178	1.98846	0.215957		2.58883	2.75723	2.79998	2.71535	0.0644507		6.07361	3.78161	4.00225	4.61916	0.73001		-1.04057	1.56395	1.56599	0.696457	0.868514		2.35855	3.47676	3.49033	3.10855	0.375018		5.04302	5.61077	5.63526	5.42968	0.193464		8.33846	7.59009	7.69545	7.87467	0.233884
hsaA	2.54946	2.96393	3.18433	2.89924	0.186103		4.31159	3.64993	4.1132	4.02491	0.196041		5.28987	7.71073	4.12325	5.70795	1.0565		-1.19503	1.06881	1.00292	0.292231	0.743875		4.00786	3.04974	3.51912	3.52557	0.276604		7.30773	5.54419	5.4941	6.11534	0.596369		9.22487	8.05675	8.04577	8.44246	0.391219
Fig 4D	Log2-fold change vs. 7H9, pH 7
Gene	7H9, pH 5.7 - log2-fold change	Cholesterol, pH 5.7 - log2-fold change
PPE50	-2.56059	2.32126
PPE51	-2.08871	2.14842
Rv3160c	1.89019	5.46879
Rv3161c	1.63842	5.06938
Rv2959c	-2.63506	0.538247
rpfE	-3.89226	-0.96297
Rv2958c	-2.35074	0.566222
Rv1405c	1.96399	4.78853
Rv2960c	-1.90458	0.723375
moaE2	-1.92419	0.608074
PE31	-1.32297	1.11212
fadD29	-1.13887	1.22105
Rv2451	-3.10332	-0.781049
cadI	1.19415	3.50586
lppX	-1.64431	0.612067
fbpB	-3.45259	-1.23247
fadD26	-1.14269	1.03274
pks15	-1.15603	0.920575
MT3846	-1.22428	0.804448
Rv2190c	-2.48498	-0.477133
Rv1216c	1.81332	3.78082
glnQ	-2.7145	-0.758645
Rv0315	-2.42121	-0.576002
Rv1218c	2.32728	4.09208
Rv1217c	2.43589	4.20034
Rv2957	-1.17779	0.57832
Rv0850	1.25624	3.00868
Rv0316	-2.23716	-0.516283
Rv1885c	-2.69024	-1.01034
Rv1144	-2.16323	-0.524872
Rv1219c	1.80115	3.43467
rpsG	-2.1555	-0.543138
Rv2563	-2.49173	-0.96924
cycA	-1.01469	0.400042
rpsL	-1.91605	-0.51213
rpsH	-1.8161	-0.417416
PPE60	-1.74969	-0.37901
Rv2666	-2.33936	-1.0117
rpsF	-1.86395	-0.538053
arsC	1.04449	2.31808
Rv3027c	-1.86742	-0.616451
PE13	-2.74521	-1.50471
rpfB	-1.71156	-0.477878
PPE20	-2.16027	-0.962203
ndkA	-1.79163	-0.597301
Rv0203	-1.72793	-0.557185
Rv3115	-2.44701	-1.2839
Rv2512c	-2.43571	-1.28714
pth	-1.73181	-0.592572
Rv3023c	-2.48452	-1.36902
Rv2917	-1.86229	-0.759193
fbpA	-1.63748	-0.552496
fadD34	-1.6391	-0.571493
Rv1047	-2.37374	-1.31085
Rv1199c	-2.20269	-1.14289
PPE19	-1.76313	-0.70931
MT2617	2.8963	3.93829
celA1	-2.49868	-1.46387
lysS	-1.53436	-0.505051
Rv0227c	-1.43372	-0.405441
pstS1	-1.53512	-0.527065
PE15	-1.76579	-0.761332
dnaB	-1.54443	-0.576033
accD5	-1.35371	-0.389753
rpmG2	-1.37067	-0.417851
topA	-1.43437	-0.493783
Rv0466	-1.41957	-0.47958
rplY	-1.51104	-0.572374
cmaA2	-1.40523	-0.466591
Rv2113	-1.5363	-0.603934
mmaA3	-1.53916	-0.625412
rplI	-1.33972	-0.429478
tig	-1.28437	-0.377651
pra	-1.42933	-0.529027
fixB	-1.31927	-0.423469
Rv3722c	-1.24591	-0.359874
PPE18	-2.24198	-1.35952
Rv1404	1.50984	2.3857
Rv0011c	-1.38106	-0.507947
dacB2	-1.72954	-0.860926
bioB	-1.62866	-0.763208
Rv2972c	-1.64923	-0.792607
esxL	-2.21573	-1.36504
MT0012	1.65133	2.49937
Rv0647c	-1.23832	-0.391512
Rv2272	-1.36221	-0.54079
Rv0679c	1.53397	2.33643
Rv0892	-2.07813	-1.29162
Rv1375	2.32096	3.10377
MT3080.1	-1.37972	-0.603774
tuf	-1.25319	-0.4908
Rv3551	1.29061	2.05076
echA20	1.32257	2.08181
Rv0264c	-1.30209	-0.54491
esxK	-2.17553	-1.41946
fixA	-1.32483	-0.573888
rpsB	-1.31527	-0.567812
hadA	-1.16583	-0.421411
mmaA2	-1.68523	-0.960884
glyS	-1.28184	-0.559612
ung	-1.64039	-0.929321
fadE25	-1.30158	-0.593711
Rv0336	-1.53058	-0.82356
Rv2271	-1.24931	-0.55268
ahpD	-1.1155	-0.431386
Rv2390c	1.43102	2.10934
glnA1	-1.77658	-1.09846
Rv3311	-1.50823	-0.833261
kstD	1.14177	1.81363
ppiB	-1.48758	-0.832383
rpfD	1.59794	2.24653
TB18.5	-1.1832	-0.546838
tesA	-1.25566	-0.623793
ilvB1	-1.23005	-0.607585
fadE4	-1.2257	-0.605485
mmpL5	2.37503	2.9888
hadB	-1.05762	-0.449396
ssb	-1.29514	-0.694648
PPE69	-1.17002	-0.571593
fabG1	-1.09745	-0.504375
apa	-1.38674	-0.793892
nadR	-1.01871	-0.436467
Rv3402c	-1.05732	-0.47769
mmpS5	2.40559	2.98484
Rv3860	-1.0051	-0.427342
recF	-1.24248	-0.665731
bioF2	-1.5346	-0.958851
Rv0925c	-1.26254	-0.69091
Rv2963	1.33909	1.90339
esxP	-1.92729	-1.36383
rplJ	-1.03191	-0.472851
Rv3273	-1.06473	-0.507109
Rv1403c	1.36929	1.92526
rplS	-1.09839	-0.550966
ilvC	-1.35411	-0.811773
Rv3194c	-1.01491	-0.477786
MT3052.2	-1.41068	-0.877408
Rv1778c	-1.18003	-0.654083
Rv0986	-1.16066	-0.636824
ctpV	1.51127	2.03087
Rv1507c	-1.15779	-0.64339
Rv0296c	-1.02882	-0.520855
PPE35	-1.61326	-1.11155
Rv1866	-1.0201	-0.531115
Rv2971	-1.23812	-0.780771
MT3013	1.88931	2.34249
MT3855	-1.0422	-0.590689
ppa	-1.13346	-0.699108
esxI	-1.13004	-0.704083
Rv0515	-1.15447	-0.741706
MT1909	-1.37795	-0.972092
Rv1374c	-1.59876	-1.19615
Rv3033	-1.23117	-0.830286
Rv3552	1.27604	1.67309
ahpC	-1.0478	-0.652649
dnaN	-1.46273	-1.06792
Rv0516c	-1.35993	-1.01509
Rv0891c	-2.15875	-1.81605
lpqN	-1.17353	-0.843459
Rv3549c	1.69854	2.0283
Rv0678	2.26578	2.56561
csoR	2.03521	2.28527
espD	2.32045	2.54433
Rv1813c	1.00313	1.22263
bglS	1.84355	2.05883
Rv2000	-1.0903	-0.878458
Rv3542c	1.31147	1.48519
esxO	-1.03221	-0.863373
Rv0968	2.44378	2.6102
echA5	1.40598	1.54681
sirA	1.0641	1.16663
fadD19	1.00123	1.06106
lpqS	2.32909	2.38446
Rv0846c	1.64534	1.69703
Rv0314c	1.26857	1.2982
MT1172.1	1.85249	1.86351
PE24	1.28708	1.27596
cysH	1.36599	1.31226
fadE26	1.20674	1.14972
fadE29	1.64282	1.58263
pup	1.0296	0.964895
Rv3538	1.56872	1.49793
espA	2.6487	2.56989
Rv1686c	1.19024	1.1072
MT3284	2.73462	2.62104
Rv0890c	-1.32675	-1.46852
pks2	1.44089	1.29386
MT1409	1.04044	0.86339
Rv3349c	1.9163	1.73591
Rv0789c	1.75277	1.5445
espC	2.65899	2.44144
MT2460	1.43749	1.20153
MT0196	2.21621	1.97504
mprA	1.13827	0.886425
MT2168	-1.09762	-1.393
Rv3530c	1.41608	1.11936
fadA5	1.77398	1.38571
Rv0628c	1.00895	0.619283
MT2518.1	2.05002	1.62278
MT0328.1	4.68405	4.22894
cysA1	1.12599	0.670436
fgd1	1.05469	0.588567
murG	1.17961	0.711481
Rv1434	2.69385	2.21529
devS	1.25147	0.747332
Rv2656c	1.37964	0.866222
Rv2052c	1.36859	0.848423
Rv2693c	1.11549	0.565867
MT3984	2.51567	1.86355
Rv3202c	1.31674	0.645002
fadD9	1.21299	0.540493
fxsA	1.7264	1.05059
Rv1331	1.6315	0.955278
Rv3502c	1.61026	0.858522
accD6	1.25414	0.477165
MT3626	1.30996	0.49064
Rv2137c	1.43227	0.597359
Rv0575c	2.96657	2.11478
vapB17	1.77806	0.908325
Rv3767c	1.67946	0.801508
devR	1.52602	0.614233
Rv0790c	1.6618	0.631947
MT0270.2	2.33561	1.24742
hsaF	1.67613	0.58534
Rv1687c	2.10267	0.969365
PE_PGRS10	2.36991	1.18947
hsaE	2.03675	0.808822
Rv0250c	1.96762	0.656422
Rv2204c	1.72825	0.401085
hspR	1.97754	0.635314
Rv0145	1.11834	-0.3308
fbpC	1.07184	-0.45488
Rv3467	2.78172	1.19046
Rv1129c	1.00139	-0.624488
ctpG	2.10595	0.467986
Rv2242	1.1734	-0.566772
Rv3249c	1.24666	-0.527539
Rv0885	1.12946	-0.735323
fdxD	2.78491	0.913404
fadE6	1.26817	-0.695983
Rv0146	1.20925	-0.781273
Rv3230c	1.09809	-0.898711
efpA	1.44785	-0.582175
cydA	1.41486	-0.639447
dnaK	1.68553	-0.404302
lppT	1.3697	-0.857931
usfY	1.35322	-0.897691
Rv2658c	1.50879	-0.85248
cysN	1.62336	-0.776836
rubB	4.19249	1.77322
Rv3055	4.54895	2.04846
lipU	1.10887	-1.41151
hsp	3.16024	0.605722
cysD	1.78899	-0.849546
accA2	1.0807	-1.57704
Rv2025c	1.55136	-1.12124
Rv2558	2.16802	-0.514118
fadE13	1.23196	-1.48871
Rv3054c	4.77979	2.04881
rubA	2.03334	-0.720304
Rv0976c	1.23398	-1.52121
Rv2659c	1.63703	-1.23269
alkB	1.65399	-1.25158
ald	2.17913	-0.778065
Rv2557	2.39664	-0.741925
rraA	1.48995	-1.66844
Rv0196	1.32916	-1.95146
lat	1.74185	-1.90435
Rv0654	2.8385	-0.865253
Rv3406	2.62242	-1.09526
Rv0197	1.61386	-2.22395
Rv1050	2.86175	-1.11557
hbhA	1.61962	-2.36956
ethR	2.02579	-2.12486
ethA	2.25824	-3.08536
Fig 4E	Fold change (vs. 7H9, pH 7)
	0.05 mM cholesterol, pH 7.0						0.1 mM cholesterol, pH 7.0						0.2 mM cholesterol, pH 7.0						7H9, pH 5.7						0.05 mM cholesterol, pH 5.7						0.1 mM cholesterol, pH 5.7						0.2 mM cholesterol, pH 5.7
Gene	Rep 1	Rep 2	Rep 3	Mean	SEM		Rep 1	Rep 2	Rep 3	Mean	SEM		Rep 1	Rep 2	Rep 3	Mean	SEM		Rep 1	Rep 2	Rep 3	Mean	SEM		Rep 1	Rep 2	Rep 3	Mean	SEM		Rep 1	Rep 2	Rep 3	Mean	SEM		Rep 1	Rep 2	Rep 3	Mean	SEM
rv1403c	-1.45226	1.0709	-1.46323	-0.614863	0.842889		-1.41232	-1.05009	-1.42338	-1.29526	0.122628		-1.32019	-1.07459	-1.33169	-1.24216	0.083848		3.22168	3.52781	1.99598	2.91516	0.468007		1.93938	4.5175	3.88557	3.44748	0.775804		6.68959	6.34366	4.92652	5.98659	0.539362		8.21065	8.65277	8.69744	8.52029	0.155353
rv1405c	-1.16642	1.46173	-1.41858	-0.374423	0.920958		-1.35723	2.95119	-1.64847	-0.0181672	1.48706		-1.00562	4.25564	-1.22246	0.675855	1.79099		10.4259	12.8557	8.50756	10.5964	1.25808		13.0099	12.0154	10.0698	11.6983	0.863421		14.1482	15.6532	10.9325	13.578	1.39227		16.2816	18.3751	13.1986	15.9518	1.50341
rpfD	-1.24302	-1.1798	-1.22394	-1.21559	0.0187215		-1.03859	-1.23758	-1.02124	-1.09914	0.0694		-1.02679	-1.20138	-1.00847	-1.07888	0.0614759		5.46416	6.44027	6.04964	5.98469	0.283644		6.99741	8.2071	7.16915	7.45789	0.377873		8.49119	8.70283	8.61509	8.60303	0.061392		13.4068	15.2787	15.177	14.6208	0.607731
rv2390c	-1.051	1.17743	-1.05192	-0.308499	0.742964		-1.06566	1.13663	-1.0661	-0.331709	0.734172		1.07658	1.1204	1.07628	1.09109	0.0146541		4.50281	4.25985	4.49078	4.41781	0.0790568		5.12468	6.21741	4.85073	5.3976	0.417462		5.55662	7.65783	5.25087	6.15511	0.756531		6.13483	9.41477	9.52589	8.35849	1.1123
rv3746c	1.13671	1.2677	1.13843	1.18095	0.0433804		1.44586	1.19004	1.45768	1.36453	0.087311		1.28525	1.14299	1.29097	1.23973	0.0484025		5.70269	4.05773	3.49523	4.41855	0.662285		5.12134	5.87247	5.61251	5.53544	0.22023		7.35502	7.76143	7.32201	7.47949	0.141294		11.4093	10.5078	10.6651	10.8607	0.278006
Fig 4F	Fold change (vs. 7H9, pH 7)
	7H9, pH 6.2						7H9, pH 6.0						7H9, pH 5.7						Cholesterol, pH 7.0						Cholesterol, pH 6.2						Cholesterol, pH 6.0						Cholesterol, pH 5.7
Gene	Rep 1	Rep 2	Rep 3	Mean	SEM		Rep 1	Rep 2	Rep 3	Mean	SEM		Rep 1	Rep 2	Rep 3	Mean	SEM		Rep 1	Rep 2	Rep 3	Mean	SEM		Rep 1	Rep 2	Rep 3	Mean	SEM		Rep 1	Rep 2	Rep 3	Mean	SEM		Rep 1	Rep 2	Rep 3	Mean	SEM
rv1403c	1.20247	1.24798	1.20388	1.21811	0.014942		1.65445	2.29405	1.65851	1.869	0.212525		2.14215	3.57778	2.14946	2.62313	0.477329		-1.01981	-1.06537	-1.02057	-1.03525	0.0150628		1.76583	2.0548	1.76898	1.8632	0.095801		3.60998	3.63984	3.62764	3.62582	0.00866855		6.98456	8.06738	7.04528	7.36574	0.351257
rv1405c	1.7031	2.7029	1.66115	2.02238	0.340473		6.40952	4.49411	6.23124	5.71162	0.610927		14.2265	8.52621	13.8054	12.186	1.83395		-1.70285	-1.27297	-1.73887	-1.57157	0.14966		2.37038	3.95543	2.31299	2.8796	0.53817		7.62109	8.38474	7.41384	7.80656	0.295216		16.2459	16.4137	15.7988	16.1528	0.183504
rpfD	1.689	2.90186	1.68805	2.09297	0.404446		3.09392	3.84728	3.08872	3.34331	0.251991		7.95485	6.41159	6.20994	6.8588	0.551111		-1.36842	-1.3257	-1.36751	-1.35388	0.0140896		4.96536	5.07433	5.25063	5.09677	0.0831106		8.43496	9.0121	9.66192	9.03632	0.3544		14.8584	14.5719	13.2549	14.2284	0.493707
rv2390c	1.459	1.46173	1.45811	1.45962	0.00108826		2.97248	2.95119	2.96893	2.9642	0.00658343		3.35038	4.25564	3.34634	3.65079	0.30243		-1.02541	-1.02138	-1.02491	-1.0239	0.00126882		4.08998	4.15105	5.25011	4.49705	0.376942		7.64586	6.97272	7.34839	7.32232	0.194756		9.74572	11.8462	12.9675	11.5198	0.944262
rv3746c	1.65972	1.72034	1.66709	1.68238	0.0190959		1.82007	2.77002	1.83197	2.14069	0.314685		4.68748	4.57124	4.62325	4.62733	0.0336181		-1.22888	1.095	-1.2287	-0.454192	0.774598		3.27866	3.30326	3.31562	3.29918	0.0108612		6.21903	6.4939	6.20896	6.3073	0.0933464		9.90598	10.5355	10.6651	10.3689	0.234448

## Sheet: Fig 5
Fig 5. Mce3R regulates Mtb response to cholesterol only in the context of acidic pH.
Fig 5A	Log2-fold change vs. 7H9, pH 7
	pH 5.7
Gene	WT - log2-fold change	∆mce3R - log2-fold change
Rv3289c	2.22181	1.17546
Rv0326	2.27831	1.37131
Rv3278c	-1.01756	-1.78994
cysO	2.28871	1.53984
Rv3463	3.46765	2.72524
vapB47	2.19128	1.46399
MT2541	3.64367	2.93637
trxB1	2.71292	2.00595
hsp	3.16024	2.47543
Rv2699c	1.45873	0.821697
MT2694	1.51484	0.894905
Rv2204c	1.72825	1.11735
papA4	2.09767	1.50456
MT2460	1.43749	0.849597
Rv2698	1.31743	0.733705
Rv3160c	1.89019	1.30659
Rv2036	1.57443	0.991548
rpfC	-1.26227	-1.84058
Rv1674c	1.79007	1.22018
rpfD	1.59794	1.0358
rraA	1.48995	0.929547
Rv0141c	3.50497	2.96214
trxC	1.77987	1.26266
cysM	1.90605	1.39682
Rv3222c	2.6625	2.17643
vapC33	-1.36091	-1.84513
MT2779	1.64978	1.18021
Rv1874	1.72023	1.25764
Rv0968	2.44378	1.98735
subI	1.19242	0.750188
Rv1767	2.0624	1.63418
Rv2035	1.75353	1.32703
MT1040.1	1.55315	1.13014
mec	1.93753	1.518
cysH	1.36599	0.948266
ethR	2.02579	1.61077
Rv2390c	1.43102	1.02473
murE	1.6239	1.22316
Rv0250c	1.96762	1.56903
Rv1673c	1.81479	1.4164
rpiB	1.41897	1.02394
ald	2.17913	1.78646
Rv1875	1.97539	1.58371
Rv0791c	1.70222	1.31446
echA12	1.2858	0.898318
Rv2707	1.06569	0.68047
Rv3129	1.70922	1.32457
MT2333	-1.36221	-1.74364
csoR	2.03521	1.65448
Rv0790c	1.6618	1.2817
pfkB	2.61246	2.23249
clpB	2.89851	2.52325
murG	1.17961	0.804458
Rv0679c	1.53397	1.16513
Rv0049	1.16652	0.800418
nrdZ	1.66273	1.30401
rocA	2.75103	2.4237
MT3139.1	1.45031	1.12444
Rv2693c	1.11549	0.795274
Rv0789c	1.75277	1.4389
fadA5	1.77398	1.46099
MT3318	1.50651	1.19546
moeB1	3.0147	2.70621
glnH	1.48279	1.18356
Rv1129c	1.00139	0.702669
Rv1050	2.86175	2.5652
Rv3767c	1.67946	1.38625
argB	1.26358	0.97603
fadE29	1.64282	1.3559
sigH	2.60019	2.32
rplL	-1.3432	-1.61888
ctpG	2.10595	1.83844
Rv3249c	1.24666	0.988315
Rv2627c	1.55233	1.29827
Rv1804c	2.04765	1.80486
MT1432	-1.55541	-1.79756
prpC	1.95766	1.71806
Rv3087	1.22005	0.981577
trxB2	1.35835	1.12009
Rv2817c	-1.12538	-1.36222
Rv2034	1.7476	1.51227
moaE2	-1.92419	-2.15548
MT3573.11	1.35985	1.13071
sigE	1.70684	1.48039
rplX	-1.01426	-1.24063
Rv1645c	1.04746	0.82224
cysN	1.62336	1.39842
Rv3277	-1.06611	-1.29067
Rv2559c	1.49892	1.27708
narK2	2.52741	2.3064
echA4	1.28959	1.07314
Rv0263c	-1.01308	-1.22732
Rv2717c	-1.18983	-1.40204
prpD	1.85686	1.64477
Rv2658c	1.50879	1.29852
Rv2137c	1.43227	1.22307
Rv2159c	1.95301	1.74384
Rv3662c	1.48084	1.27804
Rv3201c	1.05918	0.857755
Rv1403c	1.36929	1.17117
cydC	1.60845	1.41275
Rv1219c	1.80115	1.60725
MT3036	-1.90458	-2.09653
Rv3269	2.84001	2.64829
Rv0976c	1.23398	1.04332
Rv3205c	1.19402	1.00436
fxsA	1.7264	1.53704
ethA	2.25824	2.07172
alkB	1.65399	1.47
devS	1.25147	1.06928
Rv3282	-1.267	-1.44875
cmaA1	-1.03275	-1.21376
nusA	1.26719	1.08666
MT1775	1.43933	1.25947
Rv0324	1.17004	0.990188
Rv1885c	-2.69024	-2.86966
Rv1063c	1.42205	1.24711
rmlB	1.45079	1.27591
Rv2629	1.40792	1.23742
Rv1993c	2.27211	2.10349
cyp138	1.55671	1.39634
Rv1515c	-1.04408	-1.20175
Rv0412c	1.29157	1.13701
hspR	1.97754	1.82321
bkdC	1.00933	0.859664
Rv1686c	1.19024	1.04198
Rv1265	1.35409	1.20739
MT1944	1.28711	1.14071
MT1822	1.01561	0.870881
ahpC	-1.0478	-1.19202
Rv0890c	-1.32675	-1.47092
MT3052.2	-1.41068	-1.55357
Rv1861	1.61298	1.47267
Rv1337	1.13321	0.994614
cyp124	1.28268	1.14604
Rv0654	2.8385	2.70683
Rv3230c	1.09809	0.967004
rplY	-1.51104	-1.63831
MT1909	-1.37795	-1.50442
Rv2242	1.1734	1.04857
Rv0986	-1.16066	-1.28525
echA5	1.40598	1.28274
Rv0146	1.20925	1.08736
Rv1216c	1.81332	1.69711
lpqS	2.32909	2.21364
lat	1.74185	1.62738
MT1746.1	1.61121	1.49708
Rv1766	1.26388	1.1503
Rv3686c	-1.1976	-1.31072
ctpF	1.56545	1.45621
moaE1	1.16634	1.05732
kstD	1.81363	1.70492
sigB	1.70757	1.60239
MT3762	2.09489	1.99211
argJ	1.03996	0.937195
MT0196	2.21621	2.11805
MT3573.12	1.47957	1.38159
pknG	1.60457	1.50715
Rv3502c	1.61026	1.51347
fadE8	1.04744	0.950779
Rv1159A	1.20284	1.10856
htpX	1.14653	1.05268
MT3080.1	-1.37972	-1.47306
Rv3033	-1.23117	-1.32178
cysW	1.54141	1.45271
Rv3202c	1.31674	1.23202
rubA	2.03334	1.94953
rpsT	-1.16311	-1.24525
sirA	1.0641	0.982915
bglS	1.84355	1.76248
Rv2728c	1.04134	0.961511
tgs4	1.13769	1.05818
narX	2.5549	2.48069
Rv1188	1.65718	1.5845
rpsI	-1.33995	-1.4116
mkl	1.37308	1.30206
fdxD	2.78491	2.71791
lpqA	1.05518	0.990775
fadE4	-1.2257	-1.29002
Rv3530c	1.41608	1.35507
ctpC	2.88042	2.82122
lppT	1.3697	1.31349
hpx	1.76392	1.70818
cmtR	2.20302	2.14755
Rv0142	2.00295	1.95016
Rv1051c	2.14368	2.09103
Rv3406	2.62242	2.56999
PPE29	1.76107	1.70867
Rv0574c	1.27523	1.22314
cysA1	1.12599	1.07553
Rv0059	-1.1036	-1.15299
35kd_ag	1.05775	1.00854
tgs1	1.8746	1.82717
MT1066	-1.13004	-1.17668
MT0063	-1.36894	-1.41404
Rv1404	1.50984	1.46774
Rv0203	-1.72793	-1.76929
Rv2625c	2.05788	2.02024
mce2A	1.0395	1.00445
Rv0674	1.0817	1.04699
glpQ1	1.30835	1.27399
espC	2.65899	2.62474
Rv2000	-1.0903	-1.12394
fadD19	1.00123	0.969976
metB	-1.39406	-1.42353
rplF	-1.33646	-1.36577
Rv0794c	1.3563	1.33173
Rv2025c	1.55136	1.52752
dnaK	1.68553	1.6632
MT2335	-1.18491	-1.2072
mce2B	1.02448	1.00224
vapB43	-1.82008	-1.84198
MT0286.1	1.52878	1.51001
MT3573.8	1.06079	1.04237
ilvB1	-1.23005	-1.24783
cmaA2	-1.40523	-1.41874
Rv0647c	-1.23832	-1.25126
fadD30	-1.40072	-1.41193
mbtK	-1.58406	-1.59521
Rv3789	-1.49595	-1.50656
Rv0328	1.15971	1.14996
cyp132	2.43713	2.42748
fgd1	1.05469	1.04682
rpsS	-1.16845	-1.17586
rplV	-1.31699	-1.32397
MT3573	1.45306	1.44696
Rv2971	-1.23812	-1.24382
relA	1.30831	1.30274
Rv0145	1.11834	1.11366
Rv1516c	-1.1238	-1.12731
cysD	1.78899	1.78562
Rv2951c	-1.2606	-1.26389
mntH	-1.32828	-1.32814
clgR	1.57879	1.5792
rpmG2	-1.37067	-1.36868
Rv1218c	2.32728	2.33005
Rv1217c	2.43589	2.43884
tesA	-1.25566	-1.25214
espD	2.32045	2.32494
Rv0188	1.72958	1.73463
Rv3549c	1.69854	1.70547
fum	-1.07334	-1.06589
Rv2912c	1.73166	1.73947
MT0855	2.2479	2.25806
fadD9	1.21299	1.2238
Rv2563	-2.49173	-2.4806
yrbE2A	1.26548	1.27682
argD	1.21096	1.22335
Rv3542c	1.31147	1.32415
Rv2659c	1.63703	1.6523
mshA	1.01071	1.02639
kstR	1.12159	1.1385
Rv1375	2.32096	2.33895
Rv1405c	1.96399	1.98239
MT3220.2	-2.56059	-2.54194
ppiA	-1.18015	-1.16078
Rv1395	1.15473	1.17464
mprA	1.13827	1.15899
ung	-1.64039	-1.61857
MT3855	-1.0422	-1.01987
Rv0311	1.02084	1.04425
dnaJ1	1.71084	1.7391
Rv0466	-1.41957	-1.3909
galE2	-1.13872	-1.10771
Rv2028c	1.61476	1.64583
ppiB	-1.48758	-1.45598
Rv3127	1.85204	1.88401
usfY	1.35322	1.38526
fgd2	1.08006	1.11272
rplP	-1.22446	-1.18879
fabG1	-1.09745	-1.06034
cadI	1.19415	1.23146
fadD34	-1.6391	-1.59962
ksgA	-1.1278	-1.08803
Rv1024	-1.18135	-1.14081
gatA	-1.02357	-0.980802
Rv2160c	1.75119	1.79722
ssb	-1.29514	-1.24746
fadE22	2.06288	2.11177
Rv3060c	1.11959	1.16918
fadE19	1.14138	1.19186
PPE69	-1.17002	-1.11943
Rv2052c	1.36859	1.41933
cya	1.17528	1.2276
fadD29	-1.13887	-1.08345
Rv3161c	1.63842	1.69628
Rv3271c	2.12317	2.1832
Rv1393c	1.73142	1.79267
ctpD	1.16891	1.23132
recF	-1.24248	-1.1799
hadB	-1.05762	-0.993008
Rv2630	1.37516	1.43985
Rv2972c	-1.64923	-1.5836
PPE51	-2.08871	-2.02266
cydA	1.41486	1.48136
accD5	-1.35371	-1.28617
cyp135A1	2.28515	2.35301
Rv3551	1.29061	1.3594
MT1418.1	-1.59876	-1.52895
hrp1	1.52059	1.5906
dprE1	-1.10847	-1.03823
mmpS5	2.40559	2.47607
Rv2624c	2.05103	2.12217
ahpD	-1.1155	-1.04353
Rv0430	-1.17252	-1.10017
sigG	1.00963	1.08278
arsC	1.04449	1.11778
gltD	-1.19552	-1.12158
Rv1507c	-1.15779	-1.08206
Rv0010c	-1.47107	-1.39448
rplE	-1.32009	-1.24214
rpsJ	-1.47638	-1.39737
Rv0687	1.11783	1.19716
Rv0846c	1.64534	1.72476
grpE	1.54407	1.62356
TB31.7	2.308	2.3892
Rv1672c	1.13536	1.21675
bkdB	1.43322	1.51533
Rv2557	2.39664	2.47911
MT1264.1	1.39162	1.4774
TB18.5	-1.1832	-1.09519
MT2736	1.02577	1.11389
vapC44	-1.1623	-1.07384
fbpB	-3.45259	-3.36317
phoH2	1.15868	1.24847
mmpL5	2.37503	2.46626
accA2	1.0807	1.17289
Rv0042c	-1.16113	-1.06645
pra	-1.42933	-1.33069
Rv2005c	1.15292	1.25181
hsaF	1.67613	1.77653
lpqN	-1.17353	-1.07294
bfrB	3.81395	3.91497
rplR	-1.25864	-1.15291
Rv2666	-2.33936	-2.23263
Rv1049	2.11307	2.22122
Rv0227c	-1.43372	-1.32478
fadE13	1.23196	1.34327
gcvH	-1.21307	-1.10106
hemL	1.05371	1.16702
Rv0296c	-1.02882	-0.91501
mmaA3	-1.53916	-1.42483
apa	-1.38674	-1.27007
Rv2004c	1.48041	1.59716
mce2R	1.00933	1.12711
ilvN	-1.19949	-1.08113
coaE	-1.20471	-1.08582
Rv2694c	1.36359	1.48266
rplM	-1.14163	-1.02002
hsaE	2.03675	2.15883
Rv2963	1.33909	1.46274
papA2	-1.13037	-1.00644
Rv2954c	-1.25813	-1.13406
Rv2816c	-1.29464	-1.17032
rplD	-1.09641	-0.970668
yrbE2B	1.20541	1.33134
Rv0011c	-1.38106	-1.25344
PE31	-1.32297	-1.1952
ilvC	-1.35411	-1.22634
accD6	1.25414	1.38311
rplJ	-1.03191	-0.902774
MT2336	-1.64509	-1.51566
Rv0950c	-2.54448	-2.4138
MT2527	-3.10332	-2.97245
Rv0628c	1.00895	1.14417
ligD	1.54425	1.68002
Rv0264c	-1.30209	-1.16396
rpsA	-1.43529	-1.29701
pks2	1.44089	1.57984
Rv1996	2.41587	2.55606
mutB	1.30089	1.44142
Rv3000	-1.91469	-1.77398
fadD26	-1.14269	-1.00059
idsB	-1.0047	-0.862306
Rv1320c	-1.03839	-0.895933
fadE26	1.20674	1.34952
pstB	-1.08433	-0.938793
tuf	-1.25319	-1.10691
Rv1866	-1.0201	-0.871693
Rv2715	-1.06424	-0.915574
Rv3027c	-1.86742	-1.71874
MT0607	1.63912	1.78782
Rv2729c	1.28515	1.43398
ctpV	1.51127	1.66012
Rv3273	-1.06473	-0.915405
MT0291.4	1.04487	1.19493
glnQ	-2.7145	-2.56429
Rv0575c	2.96657	3.1177
Rv3131	2.46194	2.61365
rplC	-1.19123	-1.03777
Rv2558	2.16802	2.32164
aldA	1.035	1.18942
kasA	1.1101	1.2668
gltB	-1.0068	-0.848662
tsf	-1.20352	-1.04523
rplW	-1.1383	-0.979914
pth	-1.73181	-1.57287
Rv2030c	2.12036	2.27977
Rv1075c	1.74326	1.90544
fabD	1.17351	1.33805
Rv2621c	1.238	1.40268
rpsC	-1.32299	-1.15786
Rv0315	-2.42121	-2.25543
irtB	-1.55363	-1.38644
lppX	-1.64431	-1.47678
Rv2263	1.2404	1.41085
MT2332	-1.24931	-1.07829
pheT	-1.16896	-0.997667
Rv2913c	2.18268	2.35498
MT3626	1.30996	1.4842
Rv0678	2.26578	2.44089
MT3901	-1.30613	-1.12947
blaI	1.02631	1.2041
Rv0850	1.25624	1.43495
cydD	1.65828	1.83761
glyS	-1.28184	-1.10024
ndkA	-1.79163	-1.60987
cydB	1.74282	1.9259
MT2337	-1.36201	-1.17845
Rv0380c	-1.27873	-1.09496
bkdA	1.43646	1.62304
rpsL	-1.91605	-1.7294
rplB	-1.33642	-1.14849
kasB	1.21154	1.4018
Rv3675	1.47781	1.66826
hsaG	1.80589	1.99648
murF	1.27679	1.46762
bioF2	-1.5346	-1.3429
lpqI	-1.46839	-1.27573
bpoC	-1.13034	-0.936624
Rv3552	1.27604	1.47047
MT0697	-1.19785	-1.00336
Rv3134c	1.94574	2.14187
Rv1144	-2.16323	-1.96593
hadC	-1.5914	-1.39208
Rv3629c	-1.18694	-0.986227
hspX	1.48141	1.68447
espA	2.6487	2.85216
PPE60	-1.74969	-1.54594
Rv0197	1.61386	1.81942
devR	1.52602	1.73256
gcvT	-1.26923	-1.06257
ppa	-1.13346	-0.926638
mbtA	-1.05203	-0.843869
celA1	-2.49868	-2.28712
lipL	1.20482	1.41718
greA	-1.17038	-0.956712
rpsE	-1.28723	-1.06971
Rv0925c	-1.26254	-1.04424
pheS	-1.1919	-0.970955
cycA	-1.01469	-0.793084
PPE35	-1.61326	-1.38931
Rv0516c	-1.35993	-1.13327
MT3612.1	1.18733	1.41428
Rv2957	-1.17779	-0.950051
fusA1	-1.73255	-1.50359
Rv0515	-1.15447	-0.924173
PPE19	-1.76313	-1.53268
Rv3311	-1.50823	-1.27711
Rv2944	-1.32416	-1.09287
Rv1813c	1.00313	1.23475
Rv2953	-1.68332	-1.45071
Rv2958c	-2.35074	-2.11695
topA	-1.43437	-1.20008
MT1237	-2.20269	-1.96772
fadE6	1.26817	1.50444
Rv1360	-1.33771	-1.10101
rplI	-1.33972	-1.10286
Rv0068	1.13459	1.37264
rpsF	-1.86395	-1.62383
rpsH	-1.8161	-1.57587
dprE2	-1.11718	-0.87496
MT0894	1.70377	1.95052
pstS1	-1.53512	-1.28768
MT3615.3	1.23038	1.48171
accA1	1.2373	1.49034
rpsB	-1.31527	-1.05974
MT3030	-1.21006	-0.953779
MT3021	-1.15603	-0.899003
rpoB	-1.13153	-0.871742
Rv0236A	-1.2567	-0.995738
dnaA	-1.26585	-1.00243
hbhA	1.61962	1.88738
Rv0316	-2.23716	-1.96925
mbtN	-1.16974	-0.901285
Rv2189c	-1.8682	-1.59443
Rv3198A	-1.59841	-1.32388
fixB	-1.31927	-1.03918
Rv0196	1.32916	1.60939
MT1585.1	-1.13011	-0.845674
fas	1.36957	1.65482
dnaB	-1.54443	-1.25327
secY	-1.24495	-0.952625
dacB2	-1.72954	-1.43549
Rv2517c	1.71134	2.00705
nadR	-1.01871	-0.720503
esxO	-1.03221	-0.732871
Rv0567	-1.00201	-0.701573
Rv3402c	-1.05732	-0.754505
Rv3194c	-1.01491	-0.711463
fbpC	1.07184	1.37721
Rv3173c	1.45094	1.75681
efpA	1.44785	1.75541
mmpL4	-1.30964	-1.0003
Rv3860	-1.0051	-0.694483
mmaA2	-1.68523	-1.37267
rpsG	-2.1555	-1.84134
Rv2959c	-2.63506	-2.32072
Rv0517	-1.23435	-0.919036
Rv2294	-1.18082	-0.864412
Rv0996	1.32203	1.64357
fadE25	-1.30158	-0.97947
rpfB	-1.71156	-1.38917
MT0726.1	-1.59943	-1.27668
Rv1019	1.10873	1.43195
fprB	1.10246	1.42716
ggtA	-1.19375	-0.866947
glnA1	-1.77658	-1.4488
fbpA	-1.63748	-1.30969
Rv3403c	-1.221	-0.888047
mbtI	-1.31539	-0.980066
rpfA	-2.88533	-2.54906
mbtJ	-1.4858	-1.14869
Rv2857c	-1.24983	-0.904726
Rv3722c	-1.24591	-0.891363
mce1A	-1.31942	-0.963178
Rv1535	-1.40793	-1.04921
PPE20	-2.16027	-1.80086
rplN	-1.40813	-1.0465
rpfE	-3.89226	-3.52982
esxP	-1.92729	-1.56439
MT0311	1.03445	1.39934
Rv2952	-2.25076	-1.8857
pknK	2.1663	2.53796
rplS	-1.09839	-0.717964
lipP	-1.02482	-0.643023
hadA	-1.16583	-0.780466
esxK	-2.17553	-1.78741
Rv0891c	-2.15875	-1.76609
mutA	1.43716	1.8302
tig	-1.28437	-0.888267
lprJ	1.10358	1.50113
bioB	-1.62866	-1.22621
lipU	1.10887	1.51828
Rv1687c	2.10267	2.51354
Rv1778c	-1.18003	-0.768876
MT1625	-1.46832	-1.05708
fixA	-1.32483	-0.91236
Rv2113	-1.5363	-1.1158
pstC1	-1.19929	-0.77567
dnaN	-1.46273	-1.03742
MT1650.1	-1.57778	-1.14624
MT2587	-2.43571	-1.98798
lysS	-1.53436	-1.08659
Rv0892	-2.07813	-1.62091
MT2245	-2.48498	-2.02759
esxL	-2.21573	-1.73022
Rv0885	1.12946	1.62071
PPE18	-2.24198	-1.74784
MT3107	-2.48452	-1.98977
Rv3839	-2.02072	-1.51972
PE15	-1.76579	-1.25815
Rv3115	-2.44701	-1.92827
MT1076	-2.37374	-1.84117
Rv2516c	1.06596	1.60211
PE13	-2.74521	-2.20408
Rv2955c	-1.66476	-1.10922
Rv2917	-1.86229	-1.29288
irtA	-1.87868	-1.23142
MT0772.5	2.36991	3.02538
Rv0336	-1.53058	-0.87173
Rv3840	-1.92714	-1.22842
Rv3304	-1.64505	-0.941319
Fig 5B	Log2-fold change vs. 7H9, pH 7
	Cholesterol, pH 7
Gene	WT - log2-fold change	∆mce3R - log2-fold change
Rv3160c	5.21893	4.27946
MT3248	3.5353	2.75055
ethR	-2.58744	-3.17006
Rv3161c	5.0569	4.53629
Rv3162c	3.58607	3.07422
Rv0968	1.12937	0.640461
MT3561	1.11286	0.681438
Rv0690c	1.37963	0.973737
Rv3212	1.0572	0.659508
ppsD	1.0157	0.641104
Rv0679c	2.34513	2.00445
PPE53	2.19329	1.87476
leuC	1.71649	1.40408
hsaC	1.2707	0.980833
echA5	1.47841	1.20955
rraA	-1.0916	-1.35129
fadE28	1.10765	0.849067
Rv3137	1.51522	1.29793
MT0196	1.36354	1.19492
Rv3538	1.28319	1.11698
Rv1847	1.07161	0.908947
bglS	1.34568	1.19328
PPE51	1.46464	1.31593
MT3000	1.12056	0.994288
MT3220.2	1.46408	1.3409
ppsC	1.01832	0.903383
lat	-1.9111	-2.02467
Rv3559c	1.6642	1.55886
MT3222	1.42439	1.3218
Rv3549c	2.2627	2.16142
fadE29	1.25518	1.16728
Rv3230c	-1.47789	-1.55891
fabG4	1.31861	1.24912
Rv1216c	3.84133	3.77788
Rv0146	-1.0116	-1.06617
cadI	1.41867	1.36461
mmpL5	3.07537	3.02567
Rv1219c	3.32102	3.27136
leuD	1.51071	1.46345
mmpS5	2.99263	2.94559
fadA5	1.13367	1.09395
fadE33	1.77072	1.73116
Rv1217c	4.38797	4.34913
fadE35	-1.07147	-1.10141
fadE32	1.84218	1.8176
Rv1218c	4.13332	4.12536
ethA	-3.75189	-3.75407
alkB	-1.90019	-1.88801
Rv0850	1.68396	1.69622
fadE23	2.02725	2.04205
lpqS	1.55948	1.57532
Rv1215c	1.03081	1.04747
echA20	2.12198	2.15054
fadA6	1.22412	1.25744
Rv3249c	-1.00476	-0.960356
Rv3551	2.21955	2.27504
Rv2963	1.06957	1.15261
Rv3553	1.78976	1.88384
Rv0696	1.12384	1.2268
Rv0195	-2.11357	-1.98991
desA3	-2.35494	-2.22897
fadE24	1.84084	1.97174
celA1	-1.04063	-0.888688
Rv3906c	-1.06625	-0.901066
fadA2	1.1709	1.34241
Rv0678	2.4987	2.68421
hsaB	1.04497	1.23081
Rv0695	1.46613	1.65297
Rv3094c	-2.16345	-1.95523
fadE12	-1.26968	-1.05111
hsaA	1.03231	1.25811
MT2165.1	-2.44544	-2.21553
Rv0846c	1.09847	1.34416
Rv3552	1.82812	2.0873
fadE31	2.09568	2.3613
fadE5	-1.18483	-0.895818
hsaD	1.03447	1.32389
PE22	-2.55304	-2.26157
atsA	-1.83562	-1.54228
Rv0196	-1.7202	-1.41048
fadE30	1.67035	1.98647
kstD	1.0051	1.32129
MT1418.1	-1.00192	-0.676171
adhB	-1.06614	-0.739338
MT2168	-1.53202	-1.16335
lldD1	1.44649	1.82871
fadD19	1.07673	1.46148
Rv0331	-1.24981	-0.860947
Rv0197	-1.94068	-1.54884
rubA	-1.64303	-1.25084
PPE36	-2.1959	-1.80181
Rv0692	1.08616	1.53376
fadD3	1.69175	2.14182
hbhA	-1.87256	-1.34146
MT0492	-1.80756	-1.09776
Fig 5C	Log2-fold change vs. 7H9, pH 7
	Cholesterol, pH 5.7
Gene	WT - log2-fold change	∆mce3R - log2-fold change
MT2944	1.12046	-1.88574
Rv3160c	5.46879	3.2887
Rv3161c	5.06938	3.47273
Rv3162c	3.81387	2.55197
MT3248	3.55	2.31744
MT3532.2	3.01094	1.84176
Rv0968	2.6102	1.51668
MT3715	2.75848	1.6817
Rv1219c	3.43467	2.38371
PPE53	2.19898	1.16609
Rv1216c	3.78082	2.77507
Rv1217c	4.20034	3.23163
MT3561	2.26273	1.30812
Rv1218c	4.09208	3.19987
ethR	-2.12486	-3.01181
Rv1682	2.74795	1.90446
Rv3137	2.29673	1.46936
PPE22	3.17597	2.36028
csoR	2.28527	1.48568
PPE23	3.23104	2.463
MT3220.2	2.32126	1.55977
Rv2640c	1.9584	1.20817
MT3222	2.26525	1.51757
arsC	2.31808	1.60572
kstD	1.81363	1.1138
prpD	1.85686	1.1653
Rv0575c	2.11478	1.43661
cyp125	1.18905	0.517644
Rv1405c	4.78853	4.12597
Rv0970	1.79144	1.14459
kstR	1.12159	0.495224
Rv2172c	1.64154	1.02791
cadI	3.50586	2.90416
Rv1404	2.3857	1.78807
PPE51	2.14842	1.57684
hsaA	1.79289	1.24605
Rv1403c	1.92526	1.38085
MT3000	1.34143	0.818214
Rv0679c	2.33643	1.82174
Rv0851c	2.11626	1.60672
echA5	1.54681	1.07903
Rv0850	3.00868	2.54227
Rv0789c	1.5445	1.08792
Rv1375	3.10377	2.66473
lipF	1.88654	1.45299
whiB3	1.40181	0.991511
ethA	-3.08536	-3.49544
fadE28	1.43024	1.04999
mmpL10	1.54212	1.18069
rraA	-1.66844	-2.02449
gca	1.37305	1.06768
Rv3552	1.67309	1.38602
Rv3553	1.56986	1.30093
Rv1927	-1.00573	-1.24957
Rv2666	-1.0117	-1.24189
lppW	1.34198	1.12429
mmpL8	1.47195	1.29435
hddA	1.15583	0.978447
ctpV	2.03087	1.85542
rpfD	2.24653	2.12728
fadE24	1.44423	1.34498
Rv2390c	2.10934	2.01804
hsaB	1.01193	0.931328
mmpS5	2.98484	2.9121
Rv3312A	1.42972	1.36509
Rv1638A	1.09284	1.0427
mmpL5	2.9888	2.95181
Rv0678	2.56561	2.5817
MT1237	-1.14289	-1.11977
purU	1.07263	1.10027
MT1978	-1.57613	-1.54394
Rv1639c	1.19814	1.27955
Rv0695	1.22693	1.32683
PE13	-1.50471	-1.38756
PPE18	-1.35952	-1.20385
Rv0190	1.06574	1.23202
MT2168	-1.393	-1.22063
espC	2.44144	2.61381
lpqS	2.38446	2.56788
esxK	-1.41946	-1.22082
Rv3822	1.66798	1.8721
pks2	1.29386	1.50191
bglS	2.05883	2.27857
Rv2659c	-1.23269	-0.986411
esxP	-1.36383	-1.11402
espD	2.54433	2.79693
Rv2963	1.90339	2.15829
fadD12	-1.24325	-0.972112
Rv0692	1.18136	1.45459
MT0772.5	1.18947	1.47149
PPE27	1.33212	1.64661
lldD1	1.24773	1.59292
MT0196	1.97504	2.32088
esxL	-1.36504	-1.01037
papA1	1.13969	1.50918
MT2165.1	-1.73007	-1.30237
PPE36	-1.61144	-1.18175
Rv0195	-1.93775	-1.50049
Rv0890c	-1.46852	-0.987939
espA	2.56989	3.12693
Rv0846c	1.69703	2.30483
PE31	1.11212	1.84856
hbhA	-2.36956	-1.63209
icd2	-1.74022	-0.961812
Rv0891c	-1.81605	-1.03539
fadE12	-2.17049	-1.12971
Rv0197	-2.22395	-0.848188
Fig 5D	Fold change (vs. 7H9, pH 7)
	WT - Cholesterol, pH 7						∆mce3R - cholesterol, pH 7						mce3R* - cholesterol, pH 7
Gene	Rep 1	Rep 2	Rep 3	Mean	SEM		Rep 1	Rep 2	Rep 3	Mean	SEM		Rep 1	Rep 2	Rep 3	Mean	SEM
prpD	8.69405	7.72768	8.14729	8.18968	0.279771		7.93087	9.10084	7.78608	8.2726	0.416227		8.52819	7.15835	7.46705	7.71786	0.414848
kstD	7.82026	7.73582	8.10809	7.88805	0.112684		8.30577	8.00634	9.23948	8.5172	0.371341		8.36804	7.3522	6.32894	7.34973	0.588638
fadE28	4.17667	4.06404	4.05172	4.09748	0.0397552		3.8829	3.84567	3.96146	3.89667	0.0341277		3.66458	3.76811	3.60461	3.6791	0.0477511
cyp125	4.05474	4.5655	4.59335	4.40453	0.17508		4.16639	4.77714	4.29148	4.41167	0.186268		4.18814	4.46039	4.01313	4.22055	0.130126
hsaA	5.62368	6.22726	6.29956	6.05017	0.214264		5.33195	5.7828	6.25903	5.79126	0.267659		5.51335	6.09009	6.41207	6.00517	0.262888
Fig 5E	Fold change (vs. 7H9, pH 7)
	WT - Cholesterol, pH 5.7						∆mce3R - cholesterol, pH 5.7						mce3R* - cholesterol, pH 5.7
Gene	Rep 1	Rep 2	Rep 3	Mean	SEM		Rep 1	Rep 2	Rep 3	Mean	SEM		Rep 1	Rep 2	Rep 3	Mean	SEM
prpD	15.8182	18.6624	15.6554	16.712	0.976349		6.76591	5.07281	5.11539	5.65137	0.557404		15.0489	13.2433	10.2465	12.8463	1.40047
kstD	16.2495	14.0192	16.725	15.6646	0.834054		8.17965	5.87556	7.87489	7.31003	0.722611		16.0693	15.8631	14.1801	15.3708	0.598338
fadE28	7.35548	7.77945	7.56717	7.56737	0.12239		4.79517	3.39497	3.18147	3.79054	0.506085		8.99556	8.66135	5.69621	7.78437	1.04853
cyp125	9.59246	6.18058	9.72342	8.49882	1.15974		2.46651	4.28316	4.4105	3.72006	0.627849		7.77945	5.87882	9.07657	7.57828	0.928575
hsaA	12.4575	9.96155	9.01515	10.4781	1.02674		3.34788	5.23775	5.34771	4.64445	0.649061		11.1322	8.38815	9.8361	9.78549	0.792551
Fig 5F	Fold change (vs. 7H9, pH 7)
	WT - Cholesterol, pH 5.7						∆mce3R - cholesterol, pH 5.7						mce3R* - cholesterol, pH 5.7
Gene	Rep 1	Rep 2	Rep 3	Mean	SEM		Rep 1	Rep 2	Rep 3	Mean	SEM		Rep 1	Rep 2	Rep 3	Mean	SEM
rv1403c	8.90945	8.43431	8.17997	8.50791	0.213775		8.31663	8.84724	8.04485	8.40291	0.235614		8.9964	9.1562	7.47585	8.54282	0.535475
rv1405c	15.6102	15.1139	16.1528	15.6256	0.300014		15.4297	14.6211	14.7158	14.9222	0.255212		16.1545	14.4225	15.0376	15.2049	0.506926
rpfD	14.152	13.2746	16.1572	14.5279	0.853115		12.2282	14.6722	14.4147	13.7717	0.775315		14.325	15.4063	14.5159	14.7491	0.333214
rv2390c	8.5332	8.40041	5.88486	7.60616	0.861503		8.73642	8.33356	10.2717	9.11388	0.590453		8.69198	9.38375	6.1047	8.06014	0.997906
rv3746c	5.44104	8.91239	5.44944	6.60096	1.15572		6.14422	8.3526	8.2392	7.57867	0.717974		5.41872	7.71261	7.56541	6.89891	0.741315

## Sheet: Fig 6
Fig 6. Mce3R deletion dampens Mtb response to K+ in the presence of cholesterol.
Fig 6A	Fold change (vs. 7H9, pH 7)
	WT - K+-free 7H9						∆mce3R - K+-free 7H9						mce3R* - K+-free 7H9						WT - K+-free cholesterol						∆mce3R - K+-free cholesterol						mce3R* - K+-free cholesterol
Gene	Rep 1	Rep 2	Rep 3	Mean	SEM		Rep 1	Rep 2	Rep 3	Mean	SEM		Rep 1	Rep 2	Rep 3	Mean	SEM		Rep 1	Rep 2	Rep 3	Mean	SEM		Rep 1	Rep 2	Rep 3	Mean	SEM		Rep 1	Rep 2	Rep 3	Mean	SEM
rv0264c	5.90617	4.56231	4.6461	5.03819	0.434662		5.77135	4.75026	4.84446	5.12202	0.325798		4.88416	4.60388	4.73245	4.74016	0.0810008		10.2433	11.1801	11.5115	10.9783	0.379762		8.32832	7.71482	7.91867	7.98727	0.180392		11.4036	10.9544	11.857	11.405	0.260543
kdpF	6.47228	6.33113	6.47852	6.42731	0.0481223		6.54981	5.1803	5.28865	5.67292	0.439558		6.41192	5.97031	6.63123	6.33782	0.194355		19.092	17.1318	17.7325	17.9854	0.579811		11.963	11.2161	11.5655	11.5815	0.215755		15.9287	16.5469	18.3619	16.9458	0.730156
kdpA	6.69715	5.91732	6.05009	6.22152	0.240881		6.40111	5.91167	6.05167	6.12148	0.145536		5.86981	6.05218	6.18755	6.03652	0.0920575		10.2738	10.5	15.7468	12.1735	1.78784		6.96329	5.2953	5.41596	5.89151	0.537018		9.31862	10.2929	11.1183	10.2433	0.520121
PE27	3.12402	3.95321	3.88717	3.6548	0.266072		3.38363	3.72916	3.66959	3.59413	0.106645		2.52072	3.95697	3.82303	3.43357	0.45806		6.36036	6.21799	9.04442	7.20759	0.919334		3.35703	4.13291	4.06177	3.85057	0.247624		5.91944	6.47014	6.08049	6.15669	0.163475
bfrB	7.72243	6.73436	6.57885	7.01188	0.358099		7.266	6.45101	6.30551	6.67417	0.29888		6.61738	6.69108	6.42876	6.57907	0.0781085		11.355	10.6211	10.3184	10.7648	0.307754		5.56009	7.93044	7.73201	7.07418	0.759211		13.7065	10.7169	10.0279	11.4838	1.12903
Fig 6B	Fold change (vs. 7H9, pH 7)
	WT - cholesterol						∆mce3R - cholesterol						mce3R* - cholesterol						WT - K+-free cholesterol						∆mce3R - K+-free cholesterol						mce3R* - K+-free cholesterol
Gene	Rep 1	Rep 2	Rep 3	Mean	SEM		Rep 1	Rep 2	Rep 3	Mean	SEM		Rep 1	Rep 2	Rep 3	Mean	SEM		Rep 1	Rep 2	Rep 3	Mean	SEM		Rep 1	Rep 2	Rep 3	Mean	SEM		Rep 1	Rep 2	Rep 3	Mean	SEM
prpD	8.69405	7.72768	8.14729	8.18968	0.279771		7.93087	9.10084	7.78608	8.2726	0.416227		8.52819	7.15835	7.46705	7.71786	0.414848		2.50771	2.67572	2.35997	2.51446	0.0912118		2.39786	2.50061	2.39254	2.43034	0.0351694		1.9295	1.92312	2.52572	2.12612	0.199812
kstD	7.82026	7.73582	8.10809	7.88805	0.112684		8.30577	8.00634	9.23948	8.5172	0.371341		8.36804	7.3522	6.32894	7.34973	0.588638		1.46145	1.36643	1.37729	1.40172	0.0300273		1.30648	1.13919	1.31175	1.25247	0.0566616		1.78221	1.3371	1.3766	1.49864	0.142246
fadE28	4.17667	4.06404	4.05172	4.09748	0.0397552		3.8829	3.84567	3.96146	3.89667	0.0341277		3.66458	3.76811	3.60461	3.6791	0.0477511		1.48563	1.5049	1.27649	1.42234	0.0731379		1.28605	1.29338	1.5463	1.37524	0.0855544		1.90347	1.9794	1.30583	1.72957	0.213001
cyp125	4.05474	4.5655	4.59335	4.40453	0.17508		4.16639	4.77714	4.29148	4.41167	0.186268		4.18814	4.46039	4.01313	4.22055	0.130126		1.32602	1.55692	1.20178	1.36157	0.104052		1.71601	1.4641	1.41902	1.53305	0.0924055		1.20086	1.19357	1.2043	1.19958	0.00316398
hsaA	5.62368	6.22726	6.29956	6.05017	0.214264		5.33195	5.7828	6.25903	5.79126	0.267659		5.51335	6.09009	6.41207	6.00517	0.262888		1.51772	1.8375	1.45635	1.60386	0.118158		1.91316	1.62264	1.49224	1.67601	0.124407		1.46152	1.44317	1.4626	1.45576	0.00630541

## Sheet: Fig 7
Fig 7. A ∆mce3R Mtb mutant is attenuated for host colonization in the presence of lipids.
Fig 7A	CFU/ml
	WT - untreated macrophages						∆mce3R - untreated macrophages						mce3R* - untreated macrophages						WT - oleate-treated macrophages (foamy macrophages)						∆mce3R - oleate-treated macrophages (foamy macrophages)						mce3R* - oleate-treated macrophages (foamy macrophages)
Time (days)	Rep 1	Rep 2	Rep 3	Mean	SEM		Rep 1	Rep 2	Rep 3	Mean	SEM		Rep 1	Rep 2	Rep 3	Mean	SEM		Rep 1	Rep 2	Rep 3	Mean	SEM		Rep 1	Rep 2	Rep 3	Mean	SEM		Rep 1	Rep 2	Rep 3	Mean	SEM
0	80000	142000	150000	124000	22120.9		128000	156000	162000	148667	10477.5		134000	156000	168000	152667	9955.46		156000	134000	102000	130667	15677.3		142000	100000	110000	117333	12666.7		160000	128000	132000	140000	10066.4
2	760000	640000	268000	556000	148108		380000	780000	320000	493333	144376		780000	760000	700000	746667	24037		760000	314000	480000	518000	130144		440000	280000	540000	420000	75718.8		600000	700000	760000	686667	46666.7
4	1120000	1140000	1120000	1.12667e+06	6666.67		780000	800000	920000	833333	43716.3		1120000	1180000	1140000	1.14667e+06	17638.3		1140000	1180000	1000000	1.10667e+06	54569		420000	740000	660000	606667	96148		1100000	1180000	1220000	1.16667e+06	35276.7
6	3000000	3940000	4600000	3.84667e+06	464232		2400000	1700000	2000000	2.03333e+06	202759		3200000	4000000	4200000	3800000	305505		3200000	5800000	3600000	4200000	808290		880000	1140000	1200000	1.07333e+06	98206.1		4200000	5000000	3800000	4.33333e+06	352767
Fig 7C	CFU/ml
	2 weeks				6 weeks
	WT	∆mce3R	mce3R*		WT	∆mce3R	mce3R*
	1060000	1980000	320000		3000000	2000000	19800000
	186000	200000	250000		700000	400000	3580000
	1160000	300000	332000		2000000	600000	4980000
	760000	1800000	184000		4400000	1800000	5700000
	1840000	500000	296000		9000000	1000000	8400000
	260000	620000	1440000		14400000	400000	26000000
	260000	580000	900000		10800000	2340000	1400000
	640000	420000	1620000		38000000	2200000	14000000
	400000	244000	640000		90000000	1600000	11200000
	408000	352000			26200000	4000000
	242000	520000				4200000
	322000					3880000
	206000
	1420000
	258000

## Sheet: S1 Fig
S1 Fig. Dampening of acidic pH-induced rv2390c’::luciferase reporter expression by low K+ is concentration-dependent.
Fold induction (vs. 0.05 mM K+, pH 7)
Medium [K+]/mM	Rep 1	Rep 2	Rep 3	Rep 4	Mean	SEM
0.05	0.381327	0.462369	0.42612	0.30129	0.392777	0.034708
0.1	0.822324	0.79746	0.743854	0.723027	0.771666	0.0230413
0.2	1.56165	1.62256	1.60805	1.67774	1.6175	0.0239151
0.4	3.01907	2.68301	1.86725	2.79662	2.59149	0.251297
0.8	4.53593	4.37351	3.2921	3.26791	3.86736	0.340764
1.6	4.397	4.24025	3.80292	4.11501	4.13879	0.125944
7.35	4.00048	4.36309	3.89153	3.29139	3.88662	0.222546

## Sheet: S2 Fig
S2 Fig. PhoPR deletion dampens Mtb response to acidic pH and Cl-, in the absence or presence of cholesterol.
S2A Fig	Fold change (vs. 7H9, pH 7)
	WT - 7H9, pH 5.7						∆phoPR - 7H9, pH 5.7						phoPR* - 7H9, pH 5.7						WT - cholesterol, pH 5.7						∆phoPR - cholesterol, pH 5.7						phoPR* - cholesterol, pH 5.7
Gene	Rep 1	Rep 2	Rep 3	Mean	SEM		Rep 1	Rep 2	Rep 3	Mean	SEM		Rep 1	Rep 2	Rep 3	Mean	SEM		Rep 1	Rep 2	Rep 3	Mean	SEM		Rep 1	Rep 2	Rep 3	Mean	SEM		Rep 1	Rep 2	Rep 3	Mean	SEM
rv1403c	2.43342	2.0639	1.93419	2.14384	0.149554		1.60092	1.45748	1.39449	1.4843	0.0610793		2.14347	1.93389	1.93358	2.00365	0.0699127		7.13095	7.25061	6.97108	7.11755	0.0809696		2.52521	2.38174	2.23422	2.38039	0.0840054		7.89442	6.94892	6.92684	7.25673	0.318912
rv1405c	6.96954	8.23704	8.75999	7.98886	0.531544		3.4764	1.9934	2.00316	2.49099	0.492717		6.75524	8.75122	8.74241	8.08296	0.663861		14.5057	14.3231	15.1869	14.6719	0.262822		7.4725	7.74069	7.85435	7.68918	0.113201		15.4166	15.144	15.1012	15.2206	0.0987666
rpfD	5.41602	8.74241	4.45007	6.20283	1.30004		1.64708	1.99121	2.0457	1.89466	0.124789		4.44786	4.25224	4.13796	4.27935	0.0904801		10.9961	15.1012	9.1557	11.751	1.75734		1.94948	3.91182	4.13533	3.33221	0.694369		10.1569	9.84973	10.6852	10.2306	0.243976
rv2390c	4.41297	3.9642	4.09794	4.15837	0.133025		1.51287	1.69513	1.70152	1.63651	0.0618469		3.39739	4.08401	4.07015	3.85052	0.226601		9.74337	7.28331	7.33699	8.12122	0.811221		1.35271	2.17656	2.13812	1.88913	0.268439		8.01645	7.29434	7.25204	7.52094	0.248052
rv3746c	3.37875	4.07015	4.0446	3.83117	0.226327		1.24808	1.69053	1.81397	1.58419	0.171793		3.11221	3.99809	4.21014	3.77348	0.336252		9.044	7.25204	10.0645	8.78686	0.822017		2.72095	2.12828	2.30471	2.38465	0.175697		8.833	7.07147	8.49195	8.13214	0.539397
S2B Fig	Fold change (vs. 7H9, pH 7)
	WT - 7H9, Cl-						∆phoPR - 7H9, Cl-						phoPR* - 7H9, Cl-						WT - cholesterol, Cl-						∆phoPR - cholesterol, Cl-						phoPR* - cholesterol, Cl-
Gene	Rep 1	Rep 2	Rep 3	Mean	SEM		Rep 1	Rep 2	Rep 3	Mean	SEM		Rep 1	Rep 2	Rep 3	Mean	SEM		Rep 1	Rep 2	Rep 3	Mean	SEM		Rep 1	Rep 2	Rep 3	Mean	SEM		Rep 1	Rep 2	Rep 3	Mean	SEM
rv1403c	3.68749	4.32446	3.30773	3.77323	0.296617		1.84342	1.47561	2.28342	1.86749	0.233503		3.62136	4.24735	4.65546	4.17472	0.300719		5.66838	7.73783	5.18926	6.19849	0.781999		1.96046	2.45057	2.45452	2.28852	0.164034		5.09291	6.41891	5.91232	5.80804	0.386318
rv1405c	7.92376	8.82744	10.2415	8.99757	0.674464		3.84434	4.17197	4.63985	4.21872	0.230831		7.12609	8.59437	7.65091	7.79046	0.429558		17.6694	15.631	15.0478	16.1161	0.794695		6.28058	5.38778	6.07951	5.91596	0.270393		18.5381	15.1119	16.1979	16.616	1.01091
rpfD	5.17401	5.35896	5.62396	5.38564	0.130573		2.83597	4.07036	4.317	3.74111	0.458134		5.10387	5.72528	5.51142	5.44686	0.182268		6.82807	6.95414	8.6565	7.47957	0.589588		2.35316	5.23339	2.41719	3.33458	0.949587		5.89912	7.50615	5.6687	6.35799	0.577921
rv2390c	6.50088	8.48602	7.99705	7.66132	0.597142		1.96073	1.72476	2.83705	2.17418	0.338364		6.87731	6.39051	6.55797	6.6086	0.14279		8.70507	11.945	13.8453	11.4985	1.50057		2.51541	2.23285	2.65267	2.46698	0.123589		8.57146	8.58033	9.11828	8.75669	0.180812
rv3746c	4.28016	4.08924	3.94869	4.10603	0.0960533		2.71991	1.70861	2.35532	2.26128	0.2957		4.17219	4.32248	4.86096	4.45188	0.209093		4.97612	5.72216	6.26405	5.65411	0.373346		2.97208	2.2021	3.62786	2.93401	0.412022		4.91743	6.12912	5.02514	5.35723	0.387195

## Sheet: S3 Fig
S3 Fig. Mce3R deletion does not affect the ability of Mtb to maintain intrabacterial pH in acidic conditions.
Normalized % 490/450 nm fluorescence
	WT						∆mce3R						mce3R*
Condition	Rep 1	Rep 2	Rep 3	Mean	SEM		Rep 1	Rep 2	Rep 3	Mean	SEM		Rep 1	Rep 2	Rep 3	Mean	SEM
pH 7	100	100	100	100	0		100	100	100	100	0		100	100	100	100	0
pH 5.7	89.7293	82.7584	97.1749	89.8875	4.16243		82.9333	82.0538	94.0583	86.3485	3.86326		85.3017	81.3222	95.8483	87.4907	4.33381
pH 7, Chol	107.467	99.9242	98.2542	101.882	2.83399		94.6298	100.308	98.638	97.8588	1.68494		95.6127	98.2738	96.6482	96.8449	0.774466
pH 5.7, Chol	91.7829	80.0805	79.2797	83.7144	4.04087		79.0157	76.9663	78.16	78.0474	0.594288		87.0199	80.8679	80.0711	82.653	2.19555
pH 7 + nigericin	105.773	85.767	86.6716	92.7372	6.52312		95.0122	85.4773	86.3815	88.957	3.03883		88.8698	85.4515	86.366	86.8958	1.02172
pH 5.7 + nigericin	65.1558	51.232	50.3741	55.5873	4.79067		57.0631	51.7258	50.8612	53.2167	1.93932		54.8506	49.6743	48.8542	51.1264	1.87711
pH 7, Chol + nigericin	96.1773	85.6606	83.3834	88.4071	3.94033		84.5559	85.6569	83.38	84.5309	0.657417		89.4869	85.6734	83.4061	86.1888	1.7742
pH 5.7, Chol + nigericin	61.7145	52.9095	52.0261	55.55	3.09277		52.0782	51.3742	50.5184	51.3236	0.450997		50.822	50.058	49.2317	50.0373	0.459209

[truncated: 1 more sheets: S4 Fig]
